# Supplementary material for: Hypoxia traits imprinted in otolith δ13C from individual to global scales
Source: Sci Rep. 2025 Jan 2;15:279. doi: 10.1038/s41598-024-82518-0 (PMC11696016; doi:10.1038/s41598-024-82518-0)
Supplement: Supplementary file 2 — Supplementary Table S1. [file 41598_2024_82518_MOESM2_ESM.xlsx]

## Sheet: Sheet1
Table S1. Measured and inferred internal carbon pools of Actinopterygid fish.
Species	Reference	Digital Object Identifier	Environment	Blood source 1	Activity	Measurement 2	Temperature (°C)	PCint (µatm) 3	PCw (µatm) 4	Notes
Amia calva	Gonzalez et al. 2001	10.1086/322160	Fresh	Dorsal aorta	Rest	Calculated	15	3207.5	800	This fish can air-breathe; reporting here only experiments with no head space and no experimental pH manipulation. PCw not reported, but experiments used recirculated tap water open to air with no apparent depression of water pH.
Amia calva	Gonzalez et al. 2001	10.1086/322160	Fresh	Dorsal aorta	Active	Calculated	15	4885.27	800	Same as previous Gozalez et al. 2001.
Anguilla anguilla	McKenzie et al. 2002	10.1007/s00360-002-0260-5	Fresh	Dorsal aorta	Rest	Calculated	23	3947.37	789	Using initial data point only, prior to experimental pH manipulation.
Carassius auratus	Wood and Eom 2019	10.1098/rspb.2019.0832	Fresh	Dorsal aorta	Ventilated	Measured	12	6578.95	2000	Experiments were performed on starved, sedated fish artificially ventilated with tap water. PCw was not reported, however the reported pH is significantly lower than that maintained by the municipal source (Vancouver BC, pH=7 vs pH=7.5), indicating that respiration in the water source substantially increased PCw. Non-tropical river/tap water with similar decreases in pH corresponds to pCO2 of 200…
Chitala ornata	Gam et al. 2020	10.1242/jeb.216481	Fresh	Dorsal aorta	Rest	Measured	25	6578.95	900	This fish can air-breath; using only experimental data from the coolest temperatures reported as appreciable air-breathing was observed at warmer temperatures. PCw was reported as <0.7 mmHg (920 µatm) , with pH 7.75-7.85. Rounded to 900 as water the reported water pH indicates that PCw could not have been substntially lower than that maximum.
Conger conger	Toews et al. 1983	10.1242/jeb.107.1.9	Marine	Dorsal aorta	Starved	Calculated	17	2631.58	789	PCw reported as 0.5 to 0.7 mmHg. Rounded to 0.6 mmHg (789 µatm).
Dicentrarchus labrax	Montgomery et al. 2022	10.1242/jeb.242735	Marine	Caudal artery	Rest	Calculated	13.94	1973.85	582	Using data from control conditions only, prior to experimental pH manipulation.
Esox lucius	Schwalme and Mackay 1985	10.1139/z85-17	Fresh	Ventral aorta	Rest	Measured	19	7105.26	2000	PCw not reported, not reported, but experimental conditions described as "continuously pumped fresh water". The context (a lab in Alberta) suggests tap water with no noted aeration scheme, so choosing a default tapwater value of 2000 µatm. As a post hoc check, anything less than 1500 uatm would imply unusually high PCmet/PCw ratios.
Esox lucius	Schwalme and Mackay 1985	10.1139/z85-17	Fresh	Ventral aorta	Active	Measured	19	14868.4	2000	Same as previous Schwalme and Mackay 1985.
Gadus morhua	Larsen et al. 1997	10.1007/s002270050099	Marine	Ventral aorta	Rest	Measured	12	4605.26	400	Using initial data point from control only, prior to experimental pH manipulation. Actually branchial afferant artery, but qualitatively similar to ventral aorta. PCw was not reported, the control conditions were described as "well aerated seawater".
Gadus morhua	Nelson 1996	10.1242/jeb.199.6.1295	Marine	Ventral aorta	Rest	Calculated	2	4243.77	800	Using data from "full salinity" acclimated Scotian Shelf cod at their native salinity conditions. For resting, used data prior to swimming. Actually afferent branchial artery, similar to blood draw from ventral aorta. PCw reported, "flowing filtered seawater" in late winter, Halifax. This region has some of the highest seasonal differences in pCO2 in the world, so this number is quite uncertain a…
Gadus morhua	Nelson 1996	10.1242/jeb.199.6.1295	Marine	Ventral aorta	Active	Calculated	2	10560.1	800	Similar to previous Nelson et al. 1996, but using 0 hr post-swimming datapoint, which appears very similar to data from critical swimming speed.
Hippoglossoides elassodon	Turner and Wood 1983	10.1242/jeb.104.1.269	Marine	Caudal artery or vein	Rest	Calculated	11.5	2894.74	800	PCw not reported, but pO2 severely undersaturated (0.118 atm) and local Bamfield, BC water typically very high pCO2. Assume here that PCw~800 µatm, about the same as other Pacific Northwest coastal fjord waters, but it may be even higher given very low pO2.
Hippoglossoides elassodon	Turner and Wood 1983	10.1242/jeb.104.1.269	Marine	Caudal artery or vein	Active	Calculated	11.5	6973.68	800	Similar to previous Turner and Wood 1983, but for datapoint after "exhausting exercise".
Katsuwonus pelamis	Perry et al. 1985	10.1016/0300-9629(85)90265-8	Marine	Ventral aorta	Rest	Calculated	25	5263.16	800	PCw not reported, but water "rapidly flowing" through large tank, via seawater intake. Assume here similar to other tuna experiments at the same facility, ~800 µatm, because there seems to be substantial in-line respiration prior to reaching the holding tank at the facility's flow rate.
Katsuwonus pelamis	Perry et al. 1985	10.1016/0300-9629(85)90265-8	Marine	Ventral aorta	Active	Calculated	25	11447.4	800	Same as previous Perry et al. 1985.
Notothenia coriiceps	Eggington 1997	10.1007/s003600050056	Marine	Dorsal aorta	Rest	Calculated	1	3454.23	800	Water properties and surgery details in Egginton 1994 (10.1007/BF00714586). Only using species with red blood cells here, not the icefish without hemoglobin. PCw not reported, buckets with fish and water were held on deck at ~1°C. Tank used for excercise was not described. Assume that pCO2 was likely to be elevated compared to ambient Southern ocean water (~400 µatm for that time of year, a littl…
Notothenia coriiceps	Eggington 1997	10.1007/s003600050056	Marine	Dorsal aorta	Active	Calculated	1	6908.46	800	Same as previous Egginton 1997.
Notothenia rossii	Egginton 1997	10.1007/s003600050056	Marine	Dorsal aorta	Rest	Calculated	1	3454.23	800	Same as previous Egginton 1997.
Notothenia rossii	Egginton 1997	10.1007/s003600050056	Marine	Dorsal aorta	Active	Calculated	1	5428.08	800	Same as previous Egginton 1997.
Oncorhynchus kisutch	van den Thillart et al. 1983	10.1242/jeb.107.1.169	Marine	Dorsal aorta	Slow swim	Measured	13	3289.47	800	Animals at slowest swimming speeds. Not using trials with manipulated water chemistry. Note that there is some unusual buffered chemistry described and the "normal" seawater trials report insufficient information to evaluate PCw. Water was obtained from Salish Sea waters with naturally high pCO2 (>600 µatm typical) and trials conducted in a respirometer, so 800 µatm assumed as with other comparab…
Oncorhynchus kisutch	van den Thillart et al. 1983	10.1242/jeb.107.1.169	Marine	Dorsal aorta	Fast swim	Measured	13	10526.3	800	Similar to previous van den Thillart et al. 1983, except for fish engaged in "burst swimming" above the critical swimming velocity.
Oncorhynchus mykiss	Currie and Tufts 1993	10.1007/BF00004366	Fresh	Dorsal artery	Rest	Calculated	10	3059.46	800	PCw not reported, described as "aerated fresh water". Given the laboratory context it is likely this refers to tap water, so the most likely values are between those of typical tap water bubbled with an air-stone or similar, and water at the tap without a particular aeration scheme, i.e., 800-2000 µatm.
Oncorhynchus mykiss	Currie and Tufts 1993	10.1007/BF00004366	Fresh	Dorsal artery	Active	Calculated	10	6612.39	800	Same as previous Currie and Tufts 1993.
Oncorhynchus mykiss	Currie and Tufts 1993	10.1007/BF00004366	Fresh	Ventral aorta	Rest	Calculated	10	4046.39	800	Same as previous Currie and Tufts 1993.
Oncorhynchus mykiss	Currie and Tufts 1993	10.1007/BF00004366	Fresh	Ventral aorta	Active	Calculated	10	11349.6	800	Same as previous Currie and Tufts 1993.
Oncorhynchus mykiss	Tang et al. 1992	10.1242/jeb.169.1.235	Fresh	Dorsal aorta	Rest	Calculated	12	3454.23	2000	Using the measured arterial values only, not venous values recalculated from another paper. PCw not reported, but Vancouver tapwater with similar to experiments above.
Oncorhynchus mykiss	Tang et al. 1992	10.1242/jeb.169.1.235	Fresh	Dorsal aorta	Active	Calculated	12	10066.6	2000	Same as previous Tang et al. 1992.
Oncoryhnchus mykiss	Thomas 1983	10.1007/BF00689727	Fresh	Subclavian artery	Slow swim	Measured	15	3026.32	329	Using initial datapoint only, prior to experimental acidification treatment. Note that this experiment should not be paired with the Thomas et al. 1987 experiment to evaluate active/resting ratios given the large difference in measured PCw.
Oncoryhnchus mykiss	Thomas et al. 1987	10.1016/0034-5687(87)90079-x	Fresh	Subclavian artery	Fast swim	Measured	12	3947.37	882	Multiple experiments were conducted, so using only the 50cm/s (critical swim velocity) fit from Fig. 2 (mean change added to previously noted initial condition).
Oncoryhnchus mykiss	Wood and Eom 2019	10.1098/rspb.2019.0832	Fresh	Dorsal aorta	Ventilated	Measured	12	4736.84	2000	Same as previous Wood and Eom 2019.
Oncoryhnchus mykiss	Holeton et al. 1983	10.1016/0034-5687(83)90025-7	Fresh	Dorsal aorta	Slow swim	Measured	15	2631.58	789	Using initial condition datapoint. PCw reported as "<0.6 mmHg" in the respirometer setup (which was higher than the holding tanks the fish were otherwise kept in).
Oncoryhnchus mykiss	Holeton et al. 1983	10.1016/0034-5687(83)90025-7	Fresh	Dorsal aorta	Fast swim	Measured	15	3947.37	789	Similar to previous Holeton et al. 1983, but using T=0 data after exhaustive exercise.
Oncoryhnchus mykiss	Milligan and Wood 1987	10.1242/jeb.133.1.263	Fresh	Dorsal aorta	Rest	Calculated	15	3552.63	800	Using initial datapoint of excercise group, since 'control' group had different initial carbonate system chemistry. PCw was not reported; tap water with low pH was used, however the methods noted "well-aerated". Aerated tap waters with respect to pO2 still tend to be supersaturated with respect to pCO2.
Oncoryhnchus mykiss	Milligan and Wood 1987	10.1242/jeb.133.1.263	Fresh	Dorsal aorta	Fast swim	Calculated	15	7236.84	800	Similar to previous Milligan and Wood 1987, but using T=0 data after exercise.
Oncoryhnchus tshawytscha	Bernier et al. 2004	10.1139/f04-110	Marine	Dorsal aorta	Slow swim	Calculated	9	3947.37	800	Low swim speed values, 0.4 body lengths per second. Animals were kept in low-flow chamber respirometer for day prior to experiments; thus likely to have had high PCw. Similar respirometry experiments typically have PCw of two to three times atmospheric equilibrium.
Oncoryhnchus tshawytscha	Bernier et al. 2004	10.1139/f04-110	Marine	Dorsal aorta	Fast swim	Calculated	9	5657.89	800	Similar to previous Bernier et al. 2004, but using data from critical swimming velocity.
Paralichthys olivaceus	Hayashi et al. 2004	10.1007/s00227-003-1172-y	Marine	Caudal artery	Starved	Calculated	20	2467.31	400	Using control conditions for flounder only: remainin species are an (a) an elasmobranch (not Actinopterygii) and a tuna that appears to be a duplication of the data reported directly from it's original source below. PCw was not reported, but experimental conditions were described as both well aerated seawater, with fresh seawater flowing into the experimental tank, so likely something close to at…
Platichthys stellatus	Milligan and Wood 1987	10.1242/jeb.133.1.263	Marine	Caudal artery	Rest	Calculated	10	3157.89	800	Using excercise group initial timepoint rather than control, because of other group differences. PCw was not reported, but Friday Harbor seawater in late fall is on the order of 800 µatm (Murray et al. 2015, 10.1002/lno.10062). It is possible that higher values are appropriate because the experiments were conducted in tanks without flowing seawater, so gas exchange may be slow compared to the acc…
Platichthys stellatus	Milligan and Wood 1987	10.1242/jeb.133.1.263	Marine	Caudal artery	Active	Calculated	10	7236.84	800	Similar to previous Milligan and Wood 1987, but using T=0 data after exercise.
Pollachius virens	Roth and Rotabakk 2012	10.1016/j.fishres.2011.05.003	Marine	Caudal vein	Rest	Measured	11	5789.47	400	"Rest" here actually refers to caught on a fishing line quickly, without extended fishing stress. PCw was not reported, but seasonal North Sea seawater ~2008 not far from 400 µatm, and all exercise was in situ.
Pollachius virens	Roth and Rotabakk 2012	10.1016/j.fishres.2011.05.003	Marine	Caudal vein	Active	Measured	11	14210.5	400	Similar to previous Roth and Rotabakk 2012, but subjected to "exhausting exercise" (kept on fishing line until stopped struggling).
Pterygoplichthys pardalis	Harter et al. 2014	10.1007/s00360-014-0838-8	Fresh	Caudal vein	Rest	Calculated	28	6184.21	2000	Initial conditions. PCw was not reported, but the experiment was described as "air-saturated water" but was freshwater with unusually low pH (6.9); typical Amazon-region fresh waters can be substantially higher than 2000 µatm, so this is a lower bound.
Pterygoplichthys pardalis	Harter et al. 2014	10.1007/s00360-014-0838-8	Fresh	Caudal vein	Active	Calculated	28	9473.68	2000	Similar to previous Harter et al. 2014, but active datapoint used was two hours after the end of exercise, a longer wait than most studies in this database.
Sciaenops ocellatus	Ern and Esbaugh 2016	10.1007/s00360-016-0971-7	Marine	Caudal artery	Rest	Calculated	22	4118.42	380	Using average for two 380 µatm control treatments, but note that PCw was reported based on experimental design but measurements to confirm were not reported.
Sebastes diploproa	Kwan and Tresguerres 2022	10.1016/j.scitotenv.2022.153690	Marine	Caudal artery	Ventilated	Calculated	18	1603	572	Animals were sedated and artificially ventilated. Using data from the lower pCO2 treatment.
Seriola quinqueradiata	Lee et al. 2003	10.2108/zsj.20.417	Marine	Dorsal aorta	Slow swim	Calculated	20	3947.37	800	Using initial datapoint only, prior to artifical pH manipulation. While animals were held in "well aerated seawater" at pH=8.25, the actual experiments were in closed and unaerated respirometry chambers. Similar experiments have PCw~800 µatm or higher.
Sparus aurata	Michaelidis et al. 2007	10.1007/s00227-006-0436-8	Marine	Caudal vein	Starved	Calculated	18	3368.42	1079	Fish were held at 15°C, but pH was measured at 18°C and TIC at 37°C. The paper was insufficiently clear as to what temperature the various measurements were corrected to for comparison, so here chemistry is assumed to have been all corrected to 18°C for calculation of reported PCint.
Thunnus albacares	Korsmeyer et al. 1997a and 1997b	10.1242/jeb.200.14.1987 & 10.1242/jeb.200.14.1975	Marine	Dorsal aorta	Slow swim	Measured	25	7994.08	800	Experimental conditions described in 10.1242/jeb.200.14.1975, and blood chemistry in 10.1242/jeb.200.14.1987. Fish were held at 24°C, but all chemistry was measured at 25°C. These are warm blooded tuna, and may not be suitable for comparison with otolith model outputs without some modifications. PCw was not reported, but recirculated warm water was used for the experiments described, so assumed t…
Thunnus albacares	Korsmeyer et al. 1997a and 1997b	10.1242/jeb.200.14.1987 & 10.1242/jeb.200.14.1975	Marine	Dorsal aorta	Fast swim	Measured	25	8783.62	800	Same as previous Korsmeyer et al. 1997.
Thunnus albacares	Korsmeyer et al. 1997a and 1997b	10.1242/jeb.200.14.1987 & 10.1242/jeb.200.14.1975	Marine	Ventral aorta	Slow swim	Measured	25	8981	800	Same as previous Korsmeyer et al. 1997.
Thunnus albacares	Korsmeyer et al. 1997a and 1997b	10.1242/jeb.200.14.1987 & 10.1242/jeb.200.14.1975	Marine	Ventral aorta	Fast swim	Measured	25	10856.2	800	Same as previous Korsmeyer et al. 1997.
1 The source of blood typically corresponds with higher or lower PCint depending on where in the circulation it is drawn from. The dorsal aorta and subclavian artery have low PCint following ventilation at the gills. The caudal vein and artery may have moderate values. The ventral aorta tends to have the highest PCint given that it is the last portion of the circulation before the gills.
2 Some studies directly measure PCint, while others calculate this value from measurements of pH and other carbonate system parameters combined with carbonate system solubility parameters.
3 PCint and PCw are reported in a variety of units, and converted to µatm here. e.g., 5 mmHg is equivalent to 6579 µatm (rounded to the nearest 1 µatm, however precision is typically order of 10-100 µatm).
4 PCw was often not reported. When not otherwise constrained, PCw was estimated here based on the methodological descriptions in the cited works. In particular, well aerated seawater was assumed to be similar to atmospheric equilibrium, flowthrough lines or tanks with recirculated water without aeration approaches noted were assumed to be around two times the PCw of local seawater depending on ot…
