# Supplementary material for: Hypoxia traits imprinted in otolith δ13C from individual to global scales
Source: Sci Rep. 2025 Jan 2;15:279. doi: 10.1038/s41598-024-82518-0 (PMC11696016; doi:10.1038/s41598-024-82518-0)
Supplement: Supplementary file 3 — Supplementary Table S2. [file 41598_2024_82518_MOESM3_ESM.xlsx]

## Sheet: Sheet1
Table S2. Otolith isotopic data and metadata used in analyses.
Species	Reference	Digital Object Identifier	Rearing	Trophic level 1	Body mass (g)	Temperature (°C)	δ13Coto			δ13CDIC 2	δ13Com 3	Notes
							Mean	Min.	Max.
Arripis trutta	Kalish 1991a	10.1007/BF01313090	Reared	3.7	3.3	13	-4.7			1.75	-20.1	Wild caught juveniles, then reared for short period at constant temperatures to evaluate composition of added otolith. Seawater isotopic composition estimated from Quay et al. (2003; 10.1029/2001GB001817) and Eide et al. (2017; 10.1002/2016GB005473).
Arripis trutta	Kalish 1991a	10.1007/BF01313090	Reared	3.7	3.5	13	-5.22			1.75	-20.1
Arripis trutta	Kalish 1991a	10.1007/BF01313090	Reared	3.7	4.4	13	-6.37			1.75	-20.1
Arripis trutta	Kalish 1991a	10.1007/BF01313090	Reared	3.7	3.5	13	-5.06			1.75	-20.1
Arripis trutta	Kalish 1991a	10.1007/BF01313090	Reared	3.7	2.5	13	-5.87			1.75	-20.1
Arripis trutta	Kalish 1991a	10.1007/BF01313090	Reared	3.7	3.6	13	-6.47			1.75	-20.1
Arripis trutta	Kalish 1991a	10.1007/BF01313090	Reared	3.7	3.3	13	-5.13			1.75	-20.1
Arripis trutta	Kalish 1991a	10.1007/BF01313090	Reared	3.7	3.8	13	-5.92			1.75	-20.1
Arripis trutta	Kalish 1991a	10.1007/BF01313090	Reared	3.7	3	13	-3.45			1.75	-20.1
Arripis trutta	Kalish 1991a	10.1007/BF01313090	Reared	3.7	4.1	13	-3.97			1.75	-20.1
Arripis trutta	Kalish 1991a	10.1007/BF01313090	Reared	3.7	4.2	13	-5.16			1.75	-20.1
Arripis trutta	Kalish 1991a	10.1007/BF01313090	Reared	3.7	2.9	13	-4.88			1.75	-20.1
Arripis trutta	Kalish 1991a	10.1007/BF01313090	Reared	3.7	5.5	16	-6.4			1.75	-20.1
Arripis trutta	Kalish 1991a	10.1007/BF01313090	Reared	3.7	6.1	16	-6.21			1.75	-20.1
Arripis trutta	Kalish 1991a	10.1007/BF01313090	Reared	3.7	4.7	16	-5.09			1.75	-20.1
Arripis trutta	Kalish 1991a	10.1007/BF01313090	Reared	3.7	3.9	16	-5.21			1.75	-20.1
Arripis trutta	Kalish 1991a	10.1007/BF01313090	Reared	3.7	3.9	16	-4.41			1.75	-20.1
Arripis trutta	Kalish 1991a	10.1007/BF01313090	Reared	3.7	4.6	16	-5.83			1.75	-20.1
Arripis trutta	Kalish 1991a	10.1007/BF01313090	Reared	3.7	6.3	16	-3.48			1.75	-20.1
Arripis trutta	Kalish 1991a	10.1007/BF01313090	Reared	3.7	3.4	16	-4.99			1.75	-20.1
Arripis trutta	Kalish 1991a	10.1007/BF01313090	Reared	3.7	4	16	-3.58			1.75	-20.1
Arripis trutta	Kalish 1991a	10.1007/BF01313090	Reared	3.7	3.8	16	-4.03			1.75	-20.1
Arripis trutta	Kalish 1991a	10.1007/BF01313090	Reared	3.7	6.7	19	-4.44			1.75	-20.1
Arripis trutta	Kalish 1991a	10.1007/BF01313090	Reared	3.7	5.8	19	-4.15			1.75	-20.1
Arripis trutta	Kalish 1991a	10.1007/BF01313090	Reared	3.7	5.1	19	-5.25			1.75	-20.1
Arripis trutta	Kalish 1991a	10.1007/BF01313090	Reared	3.7	7	19	-3.94			1.75	-20.1
Arripis trutta	Kalish 1991a	10.1007/BF01313090	Reared	3.7	5.4	19	-6.21			1.75	-20.1
Arripis trutta	Kalish 1991a	10.1007/BF01313090	Reared	3.7	5.2	19	-4.26			1.75	-20.1
Arripis trutta	Kalish 1991a	10.1007/BF01313090	Reared	3.7	6.1	19	-4.18			1.75	-20.1
Arripis trutta	Kalish 1991a	10.1007/BF01313090	Reared	3.7	5.9	22	-4.53			1.75	-20.1
Arripis trutta	Kalish 1991a	10.1007/BF01313090	Reared	3.7	6.9	22	-4.59			1.75	-20.1
Arripis trutta	Kalish 1991a	10.1007/BF01313090	Reared	3.7	6	22	-4.74			1.75	-20.1
Arripis trutta	Kalish 1991a	10.1007/BF01313090	Reared	3.7	5.7	22	-5.62			1.75	-20.1
Arripis trutta	Kalish 1991a	10.1007/BF01313090	Reared	3.7	4.7	22	-5.06			1.75	-20.1
Arripis trutta	Kalish 1991a	10.1007/BF01313090	Reared	3.7	6.4	22	-4.54			1.75	-20.1
Arripis trutta	Kalish 1991a	10.1007/BF01313090	Reared	3.7	7.7	22	-5.12			1.75	-20.1
Arripis trutta	Kalish 1991a	10.1007/BF01313090	Reared	3.7	5.5	22	-6.11			1.75	-20.1
Arripis trutta	Kalish 1991a	10.1007/BF01313090	Reared	3.7	4.7	22	-7.25			1.75	-20.1
Conger conger	Correia et al. 2011	10.1016/j.fishres.2010.12.002	Wild	4.26	1563.22	16.8	-1.78	-2.75	-1.25	1.3	-17	Mean and range for several animals collected from fish markets reflecting different ocean collection areas. Described as juveniles. Mass estimated from measured length using relationship of Xavier et al. (2009; 10.1017/S0025315409990555). Tissue composition estimated from Polunin et al. (2001; 10.3354/meps220013). Seawater composition estimated from Becker et al. (2016; 10.5194/essd-8-559-2016) a…
Conger conger	Correia et al. 2011	10.1016/j.fishres.2010.12.002	Wild	4.26	1728.65	18.6	-2.73	-4	-1.75	1.3	-17
Conger conger	Correia et al. 2011	10.1016/j.fishres.2010.12.002	Wild	4.26	1280.61	19.2	-2.09	-2.5	-1.5	1.3	-17
Conger conger	Correia et al. 2011	10.1016/j.fishres.2010.12.002	Wild	4.26	1299.84	20.45	-3.43	-4.4	-2	1.3	-17
Dissostichus eleginoides	Ashford and Jones 2007	10.1016/j.gca.2006.08.030	Wild	4.36	13000	2	-1.49			0.5	-21	Whole otolith average, from two different oceanic provinces. Diet isotopic composition estimated from dietary components described in paper, and isotopic compositions for those animals and others with similar diet to this species (Schmidt et al. 2003, 10.4319/lo.2003.48.1.0277; Ciancio et al. 2008, 10.4319/lo.2008.53.2.0788; Cherel et al. 2019, 10.3354/meps13002). Seawater isotopic composition es…
Dissostichus eleginoides	Ashford and Jones 2007	10.1016/j.gca.2006.08.030	Wild	4.36	17000	2	-0.92			0.5	-21
Dissostichus eleginoides	Ashford and Jones 2007	10.1016/j.gca.2006.08.030	Wild	4.36	15000	2	-1.87			0.5	-21
Dissostichus eleginoides	Ashford and Jones 2007	10.1016/j.gca.2006.08.030	Wild	4.36	16000	2	-1.44			0.5	-21
Dissostichus eleginoides	Ashford and Jones 2007	10.1016/j.gca.2006.08.030	Wild	4.36	12000	2	-1.78			0.5	-21
Dissostichus eleginoides	Ashford and Jones 2007	10.1016/j.gca.2006.08.030	Wild	4.36	12000	2	-1.75			0.5	-21
Dissostichus eleginoides	Ashford and Jones 2007	10.1016/j.gca.2006.08.030	Wild	4.36	13000	2	-2.01			0.5	-21
Dissostichus eleginoides	Ashford and Jones 2007	10.1016/j.gca.2006.08.030	Wild	4.36	15000	2	-2.29			0.5	-21
Dissostichus eleginoides	Ashford and Jones 2007	10.1016/j.gca.2006.08.030	Wild	4.36	15000	2	-1.77			0.5	-21
Dissostichus eleginoides	Ashford and Jones 2007	10.1016/j.gca.2006.08.030	Wild	4.36	15000	2	-1.45			0.5	-21
Dissostichus eleginoides	Ashford and Jones 2007	10.1016/j.gca.2006.08.030	Wild	4.36	15000	2	-1.94			0.5	-21
Dissostichus eleginoides	Ashford and Jones 2007	10.1016/j.gca.2006.08.030	Wild	4.36	13000	2	-1.7			0.5	-21
Dissostichus eleginoides	Ashford and Jones 2007	10.1016/j.gca.2006.08.030	Wild	4.36	12500	2	-1.93			0.5	-21
Dissostichus eleginoides	Ashford and Jones 2007	10.1016/j.gca.2006.08.030	Wild	4.36	11000	2	-1.45			0.5	-21
Dissostichus eleginoides	Ashford and Jones 2007	10.1016/j.gca.2006.08.030	Wild	4.36	11000	2	-1.93			0.5	-21
Dissostichus eleginoides	Ashford and Jones 2007	10.1016/j.gca.2006.08.030	Wild	4.36	14000	2	-2.06			0.5	-21
Dissostichus eleginoides	Ashford and Jones 2007	10.1016/j.gca.2006.08.030	Wild	4.36	14000	2	-2.49			0.5	-21
Dissostichus eleginoides	Ashford and Jones 2007	10.1016/j.gca.2006.08.030	Wild	4.36	13000	3	-0.98			0.7	-18
Dissostichus eleginoides	Ashford and Jones 2007	10.1016/j.gca.2006.08.030	Wild	4.36	12800	3	-1.19			0.7	-18
Dissostichus eleginoides	Ashford and Jones 2007	10.1016/j.gca.2006.08.030	Wild	4.36	16000	3	-1.97			0.7	-18
Dissostichus eleginoides	Ashford and Jones 2007	10.1016/j.gca.2006.08.030	Wild	4.36	13000	3	-1.66			0.7	-18
Dissostichus eleginoides	Ashford and Jones 2007	10.1016/j.gca.2006.08.030	Wild	4.36	14400	3	-1.04			0.7	-18
Dissostichus eleginoides	Ashford and Jones 2007	10.1016/j.gca.2006.08.030	Wild	4.36	16200	3	-0.64			0.7	-18
Dissostichus eleginoides	Ashford and Jones 2007	10.1016/j.gca.2006.08.030	Wild	4.36	15400	3	-0.14			0.7	-18
Dissostichus eleginoides	Ashford and Jones 2007	10.1016/j.gca.2006.08.030	Wild	4.36	18000	3	-0.46			0.7	-18
Dissostichus eleginoides	Ashford and Jones 2007	10.1016/j.gca.2006.08.030	Wild	4.36	11000	3	-0.99			0.7	-18
Dissostichus eleginoides	Ashford and Jones 2007	10.1016/j.gca.2006.08.030	Wild	4.36	5200	3	-0.9			0.7	-18
Dissostichus eleginoides	Ashford and Jones 2007	10.1016/j.gca.2006.08.030	Wild	4.36	18200	3	-0.26			0.7	-18
Dissostichus eleginoides	Ashford and Jones 2007	10.1016/j.gca.2006.08.030	Wild	4.36	15200	3	-0.6			0.7	-18
Dissostichus eleginoides	Ashford and Jones 2007	10.1016/j.gca.2006.08.030	Wild	4.36	15800	3	-0.8			0.7	-18
Dissostichus eleginoides	Ashford and Jones 2007	10.1016/j.gca.2006.08.030	Wild	4.36	11800	3	-1.6			0.7	-18
Dissostichus eleginoides	Ashford and Jones 2007	10.1016/j.gca.2006.08.030	Wild	4.36	13600	3	-0.3			0.7	-18
Dissostichus eleginoides	Ashford and Jones 2007	10.1016/j.gca.2006.08.030	Wild	4.36	12400	3	-0.69			0.7	-18
Dissostichus eleginoides	Ashford and Jones 2007	10.1016/j.gca.2006.08.030	Wild	4.36	60000	3	-1.27			0.7	-18
Dissostichus eleginoides	Ashford and Jones 2007	10.1016/j.gca.2006.08.030	Wild	4.36	12000	3	-1.36			0.7	-18
Dissostichus eleginoides	Ashford and Jones 2007	10.1016/j.gca.2006.08.030	Wild	4.36	15000	3	-0.62			0.7	-18
Dissostichus eleginoides	Ashford and Jones 2007	10.1016/j.gca.2006.08.030	Wild	4.36	12200	3	-1.45			0.7	-18
Dissostichus eleginoides	Ashford and Jones 2007	10.1016/j.gca.2006.08.030	Wild	4.36	12200	3	-0.94			0.7	-18
Dissostichus eleginoides	Ashford and Jones 2007	10.1016/j.gca.2006.08.030	Wild	4.36	18000	3	-0.31			0.7	-18
Dissostichus eleginoides	Ashford and Jones 2007	10.1016/j.gca.2006.08.030	Wild	4.36	12000	3	-0.74			0.7	-18
Dissostichus eleginoides	Ashford and Jones 2007	10.1016/j.gca.2006.08.030	Wild	4.36	13000	3	-0.88			0.7	-18
Dissostichus eleginoides	Ashford and Jones 2007	10.1016/j.gca.2006.08.030	Wild	4.36	11600	3	-0.73			0.7	-18
Dissostichus eleginoides	Ashford and Jones 2007	10.1016/j.gca.2006.08.030	Wild	4.36	12000	3	-1.11			0.7	-18
Epinephelus multinotatus	Stephenson et al. 2001	10.1111/j.1095-8649.2001.tb00503.x	Wild	3.86	3388.39	24.1	-3.43	-4.64	-2.38	1.4	-16.6	Mean of binned data from several different sites. Using measured rather than 'adjusted' measurements. Reported sea surface temperatures from MODIS agree well with available in situ data at fished depths. Body mass estimated from mean binned fork lengths using mass-length relationship from Stephensen and Mant (1999; ISBN: 0-7309-8449-4, url: https://www.frdc.com.au/project/1996-133, see Appendix 1…
Epinephelus multinotatus	Stephenson et al. 2001	10.1111/j.1095-8649.2001.tb00503.x	Wild	3.86	3831.47	25.8	-3.85	-4.85	-2.86	1.4	-16.6
Epinephelus multinotatus	Stephenson et al. 2001	10.1111/j.1095-8649.2001.tb00503.x	Wild	3.86	4087.08	26.4	-3.66	-4.33	-3.09	1.4	-16.6
Epinephelus multinotatus	Stephenson et al. 2001	10.1111/j.1095-8649.2001.tb00503.x	Wild	3.86	2420.74	26.4	-3.85	-4.4	-2.79	1.4	-16.6
Epinephelus multinotatus	Stephenson et al. 2001	10.1111/j.1095-8649.2001.tb00503.x	Wild	3.86	3146.67	26.4	-4.15	-5.09	-3.22	1.4	-16.6
Epinephelus multinotatus	Stephenson et al. 2001	10.1111/j.1095-8649.2001.tb00503.x	Wild	3.86	3477.68	26.4	-3.96	-4.67	-3.08	1.4	-16.6
Epinephelus multinotatus	Stephenson et al. 2001	10.1111/j.1095-8649.2001.tb00503.x	Wild	3.86	3793.13	26.6	-4.02	-4.92	-3.36	1.4	-16.6
Epinephelus multinotatus	Stephenson et al. 2001	10.1111/j.1095-8649.2001.tb00503.x	Wild	3.86	3266.02	26.6	-4.38	-5.01	-3.55	1.4	-16.6
Epinephelus multinotatus	Stephenson et al. 2001	10.1111/j.1095-8649.2001.tb00503.x	Wild	3.86	2608.75	26.6	-4.37	-5.05	-3.58	1.4	-16.6
Epinephelus multinotatus	Stephenson et al. 2001	10.1111/j.1095-8649.2001.tb00503.x	Wild	3.86	3660.99	26.9	-4.16	-4.85	-3.43	1.4	-16.6
Epinephelus multinotatus	Stephenson et al. 2001	10.1111/j.1095-8649.2001.tb00503.x	Wild	3.86	4396.07	26.9	-3.96	-4.75	-2.99	1.4	-16.6
Epinephelus multinotatus	Stephenson et al. 2001	10.1111/j.1095-8649.2001.tb00503.x	Wild	3.86	3163.54	26.9	-4.26	-4.92	-3.53	1.4	-16.6
Epinephelus multinotatus	Stephenson et al. 2001	10.1111/j.1095-8649.2001.tb00503.x	Wild	3.86	2638.52	27.2	-4.17	-3.61	-4.82	1.4	-16.6
Epinephelus multinotatus	Stephenson et al. 2001	10.1111/j.1095-8649.2001.tb00503.x	Wild	3.86	3046.76	28	-4.04	-4.66	-3.26	1.4	-16.6
Gadus macrocephalus	Helser et al. 2013	url: http://projects.nprb.org/?#metadata/78f51e6c-9ba6-4425-86d2-e91fbf1818a8/project/files	Wild	4.47	2944	0.119349	-1.69927			0.5	-20	Integrated otolith composition weighted by sampling width increment of trasect from core to edge. Seawater and diet isotopic compositions reflect typical adult DIC and average of adult and larval endmembers (Text S.4.3). Temperature reconstructed from integrated otolith oxygen isotopic composition and temperature calibration of Kastelle et al. (2017; 10.1016/j.fishres.2016.09.024).
Gadus macrocephalus	Helser et al. 2013	url: http://projects.nprb.org/?#metadata/78f51e6c-9ba6-4425-86d2-e91fbf1818a8/project/files	Wild	4.47	228	0.131326	-1.63246			0.5	-20
Gadus macrocephalus	Helser et al. 2013	url: http://projects.nprb.org/?#metadata/78f51e6c-9ba6-4425-86d2-e91fbf1818a8/project/files	Wild	4.47	454	0.103815	-1.07563			0.5	-20
Gadus macrocephalus	Helser et al. 2013	url: http://projects.nprb.org/?#metadata/78f51e6c-9ba6-4425-86d2-e91fbf1818a8/project/files	Wild	4.47	762	0.107783	-1.38423			0.5	-20
Gadus macrocephalus	Helser et al. 2013	url: http://projects.nprb.org/?#metadata/78f51e6c-9ba6-4425-86d2-e91fbf1818a8/project/files	Wild	4.47	358	0.10059	-1.19931			0.5	-20
Gadus macrocephalus	Helser et al. 2013	url: http://projects.nprb.org/?#metadata/78f51e6c-9ba6-4425-86d2-e91fbf1818a8/project/files	Wild	4.47	848	0.105786	-1.66257			0.5	-20
Gadus macrocephalus	Helser et al. 2013	url: http://projects.nprb.org/?#metadata/78f51e6c-9ba6-4425-86d2-e91fbf1818a8/project/files	Wild	4.47	1326	0.105536	-0.423259			0.5	-20
Gadus macrocephalus	Helser et al. 2013	url: http://projects.nprb.org/?#metadata/78f51e6c-9ba6-4425-86d2-e91fbf1818a8/project/files	Wild	4.47	1094	0.104819	-1.81355			0.5	-20
Gadus macrocephalus	Helser et al. 2013	url: http://projects.nprb.org/?#metadata/78f51e6c-9ba6-4425-86d2-e91fbf1818a8/project/files	Wild	4.47	482	0.116842	-1.5652			0.5	-20
Gadus macrocephalus	Helser et al. 2013	url: http://projects.nprb.org/?#metadata/78f51e6c-9ba6-4425-86d2-e91fbf1818a8/project/files	Wild	4.47	444	0.118675	-1.39091			0.5	-20
Gadus macrocephalus	Helser et al. 2013	url: http://projects.nprb.org/?#metadata/78f51e6c-9ba6-4425-86d2-e91fbf1818a8/project/files	Wild	4.47	960	0.0992636	-0.564569			0.5	-20
Gadus macrocephalus	Helser et al. 2013	url: http://projects.nprb.org/?#metadata/78f51e6c-9ba6-4425-86d2-e91fbf1818a8/project/files	Wild	4.47	1436	0.0994732	-0.912536			0.5	-20
Gadus macrocephalus	Helser et al. 2013	url: http://projects.nprb.org/?#metadata/78f51e6c-9ba6-4425-86d2-e91fbf1818a8/project/files	Wild	4.47	1968	0.101144	-0.672315			0.5	-20
Gadus macrocephalus	Helser et al. 2013	url: http://projects.nprb.org/?#metadata/78f51e6c-9ba6-4425-86d2-e91fbf1818a8/project/files	Wild	4.47	2042	0.0861972	-1.37269			0.5	-20
Gadus macrocephalus	Helser et al. 2013	url: http://projects.nprb.org/?#metadata/78f51e6c-9ba6-4425-86d2-e91fbf1818a8/project/files	Wild	4.47	2690	0.101235	-0.694504			0.5	-20
Gadus macrocephalus	Helser et al. 2013	url: http://projects.nprb.org/?#metadata/78f51e6c-9ba6-4425-86d2-e91fbf1818a8/project/files	Wild	4.47	890	0.112768	-0.243591			0.5	-20
Gadus macrocephalus	Helser et al. 2013	url: http://projects.nprb.org/?#metadata/78f51e6c-9ba6-4425-86d2-e91fbf1818a8/project/files	Wild	4.47	1488	0.100332	-0.750092			0.5	-20
Gadus macrocephalus	Helser et al. 2013	url: http://projects.nprb.org/?#metadata/78f51e6c-9ba6-4425-86d2-e91fbf1818a8/project/files	Wild	4.47	266	0.135867	-2.09368			0.5	-20
Gadus macrocephalus	Helser et al. 2013	url: http://projects.nprb.org/?#metadata/78f51e6c-9ba6-4425-86d2-e91fbf1818a8/project/files	Wild	4.47	220	0.123036	-1.30834			0.5	-20
Gadus macrocephalus	Helser et al. 2013	url: http://projects.nprb.org/?#metadata/78f51e6c-9ba6-4425-86d2-e91fbf1818a8/project/files	Wild	4.47	2764	0.108895	-1.194			0.5	-20
Gadus macrocephalus	Helser et al. 2013	url: http://projects.nprb.org/?#metadata/78f51e6c-9ba6-4425-86d2-e91fbf1818a8/project/files	Wild	4.47	1704	0.0940827	-1.09094			0.5	-20
Gadus macrocephalus	Helser et al. 2013	url: http://projects.nprb.org/?#metadata/78f51e6c-9ba6-4425-86d2-e91fbf1818a8/project/files	Wild	4.47	3432	0.0937954	-0.887773			0.5	-20
Gadus macrocephalus	Helser et al. 2013	url: http://projects.nprb.org/?#metadata/78f51e6c-9ba6-4425-86d2-e91fbf1818a8/project/files	Wild	4.47	86	0.0498764	-1.12037			0.5	-20
Gadus macrocephalus	Helser et al. 2013	url: http://projects.nprb.org/?#metadata/78f51e6c-9ba6-4425-86d2-e91fbf1818a8/project/files	Wild	4.47	390	0.124912	-0.725517			0.5	-20
Gadus macrocephalus	Helser et al. 2013	url: http://projects.nprb.org/?#metadata/78f51e6c-9ba6-4425-86d2-e91fbf1818a8/project/files	Wild	4.47	1138	0.109735	-1.26312			0.5	-20
Gadus macrocephalus	Helser et al. 2013	url: http://projects.nprb.org/?#metadata/78f51e6c-9ba6-4425-86d2-e91fbf1818a8/project/files	Wild	4.47	1266	0.119593	-0.286122			0.5	-20
Gadus macrocephalus	Helser et al. 2013	url: http://projects.nprb.org/?#metadata/78f51e6c-9ba6-4425-86d2-e91fbf1818a8/project/files	Wild	4.47	1876	0.100078	-0.721464			0.5	-20
Gadus macrocephalus	Helser et al. 2013	url: http://projects.nprb.org/?#metadata/78f51e6c-9ba6-4425-86d2-e91fbf1818a8/project/files	Wild	4.47	2164	0.103304	-0.695508			0.5	-20
Gadus macrocephalus	Helser et al. 2013	url: http://projects.nprb.org/?#metadata/78f51e6c-9ba6-4425-86d2-e91fbf1818a8/project/files	Wild	4.47	3228	0.102575	-1.40863			0.5	-20
Gadus macrocephalus	Helser et al. 2013	url: http://projects.nprb.org/?#metadata/78f51e6c-9ba6-4425-86d2-e91fbf1818a8/project/files	Wild	4.47	2960	0.0957145	-1.38641			0.5	-20
Gadus macrocephalus	Helser et al. 2013	url: http://projects.nprb.org/?#metadata/78f51e6c-9ba6-4425-86d2-e91fbf1818a8/project/files	Wild	4.47	196	0.136546	-1.16667			0.5	-20
Gadus macrocephalus	Helser et al. 2013	url: http://projects.nprb.org/?#metadata/78f51e6c-9ba6-4425-86d2-e91fbf1818a8/project/files	Wild	4.47	612	0.117795	-2.31171			0.5	-20
Gadus macrocephalus	Helser et al. 2013	url: http://projects.nprb.org/?#metadata/78f51e6c-9ba6-4425-86d2-e91fbf1818a8/project/files	Wild	4.47	198	0.133778	-1.84483			0.5	-20
Gadus macrocephalus	Helser et al. 2013	url: http://projects.nprb.org/?#metadata/78f51e6c-9ba6-4425-86d2-e91fbf1818a8/project/files	Wild	4.47	970	0.0994698	-0.657277			0.5	-20
Gadus macrocephalus	Helser et al. 2013	url: http://projects.nprb.org/?#metadata/78f51e6c-9ba6-4425-86d2-e91fbf1818a8/project/files	Wild	4.47	414	0.123243	-2.19067			0.5	-20
Gadus macrocephalus	Helser et al. 2013	url: http://projects.nprb.org/?#metadata/78f51e6c-9ba6-4425-86d2-e91fbf1818a8/project/files	Wild	4.47	1934	0.103308	-0.875648			0.5	-20
Gadus macrocephalus	Helser et al. 2013	url: http://projects.nprb.org/?#metadata/78f51e6c-9ba6-4425-86d2-e91fbf1818a8/project/files	Wild	4.47	324	0.122602	-1.15587			0.5	-20
Gadus macrocephalus	Helser et al. 2013	url: http://projects.nprb.org/?#metadata/78f51e6c-9ba6-4425-86d2-e91fbf1818a8/project/files	Wild	4.47	2740	0.105419	-0.783253			0.5	-20
Gadus macrocephalus	Helser et al. 2013	url: http://projects.nprb.org/?#metadata/78f51e6c-9ba6-4425-86d2-e91fbf1818a8/project/files	Wild	4.47	1994	0.101602	-1.64769			0.5	-20
Gadus morhua	Gao et al. 2001	10.1023/A:1011654403034	Wild	4.29	1626.92	2	-1.49			0.9	-18	Collection detailed in related thesis (Gao 1997; http://hdl.handle.net/11375/8164); temperature estimates are roughly the same from bottom trawl surveys or the calibrated oxygen isotope temperature relationship reported therein. Seawater isotopic composition is estimated from Racapé et al. (2014; 10.5194/bg-11-1683-2014), though if animals typically at greater depth value may be -0.5 to -0.9 ‰ (B…
Gadus morhua	Gao et al. 2001	10.1023/A:1011654403034	Wild	4.29	1154	2	-1.4			0.9	-18
Gadus morhua	Gao et al. 2001	10.1023/A:1011654403034	Wild	4.29	1540.39	2	-1.43			0.9	-18
Gadus morhua	Gao et al. 2001	10.1023/A:1011654403034	Wild	4.29	2109.24	2	-1.24			0.9	-18
Gadus morhua	Gao et al. 2001	10.1023/A:1011654403034	Wild	4.29	1809.73	2	-1.38			0.9	-18
Gadus morhua	Gao et al. 2001	10.1023/A:1011654403034	Wild	4.29	2216.07	2	-1.41			0.9	-18
Gadus morhua	Gao et al. 2001	10.1023/A:1011654403034	Wild	4.29	1376.76	2	-1.15			0.9	-18
Gadus morhua	Gao et al. 2001	10.1023/A:1011654403034	Wild	4.29	2216.07	2	-1.2			0.9	-18
Gadus morhua	Gao et al. 2001	10.1023/A:1011654403034	Wild	4.29	2440.59	2	-1.26			0.9	-18
Gadus morhua	Gao et al. 2001	10.1023/A:1011654403034	Wild	4.29	2934.82	2	-1.04			0.9	-18
Gadus morhua	Gao et al. 2001	10.1023/A:1011654403034	Reared	4.29	2640	10	-3.7			-0.23343	-20.6606	Temperature is annual mean recorded in rearing pens, and body mass was recorded at the time of sampling. Seawater and tissue isotopic composisitons are estimated as the average of the values from Chung et al. (2019; 10.1038/s42003-018-0266-5), which were conducted at the same facility with the same diet.
Gadus morhua	Gao et al. 2001	10.1023/A:1011654403034	Reared	4.29	3435	10	-2.33			-0.23343	-20.6606
Gadus morhua	Gao et al. 2001	10.1023/A:1011654403034	Reared	4.29	3875	10	-3.3			-0.23343	-20.6606
Gadus morhua	Gao et al. 2001	10.1023/A:1011654403034	Reared	4.29	4140	10	-2.86			-0.23343	-20.6606
Gadus morhua	Gao et al. 2001	10.1023/A:1011654403034	Reared	4.29	4905	10	-3.3			-0.23343	-20.6606
Gadus morhua	Gao et al. 2001	10.1023/A:1011654403034	Reared	4.29	4790	10	-2.58			-0.23343	-20.6606
Gadus morhua	Gao et al. 2001	10.1023/A:1011654403034	Reared	4.29	3455	10	-2.5			-0.23343	-20.6606
Gadus morhua	Gao et al. 2001	10.1023/A:1011654403034	Reared	4.29	4895	10	-2.77			-0.23343	-20.6606
Gadus morhua	Gao et al. 2001	10.1023/A:1011654403034	Reared	4.29	5490	10	-2.76			-0.23343	-20.6606
Gadus morhua	Gao et al. 2001	10.1023/A:1011654403034	Reared	4.29	5395	10	-3.22			-0.23343	-20.6606
Gadus morhua	Gao et al. 2001	10.1023/A:1011654403034	Reared	4.29	3210	10	-3.87			-0.23343	-20.6606
Gadus morhua	Gao et al. 2001	10.1023/A:1011654403034	Reared	4.29	5515	10	-3.04			-0.23343	-20.6606
Gadus morhua	Gao et al. 2001	10.1023/A:1011654403034	Reared	4.29	3430	10	-2.69			-0.23343	-20.6606
Gadus morhua	Gao et al. 2001	10.1023/A:1011654403034	Reared	4.29	4420	10	-2.51			-0.23343	-20.6606
Gadus morhua	Gao et al. 2001	10.1023/A:1011654403034	Reared	4.29	4720	10	-3.07			-0.23343	-20.6606
Gadus morhua	Gao et al. 2001	10.1023/A:1011654403034	Reared	4.29	4110	10	-2.8			-0.23343	-20.6606
Gadus morhua	Gao et al. 2001	10.1023/A:1011654403034	Reared	4.29	6710	10	-3.84			-0.23343	-20.6606
Gadus morhua	Gao et al. 2001	10.1023/A:1011654403034	Reared	4.29	6630	10	-2.89			-0.23343	-20.6606
Gadus morhua	Jamieson 2001	url: http://hdl.handle.net/11375/12870	Wild	4.29	46.2973	2	-2.9			1.3	-17.9	Data for Bonavista Bay (Newfoundland) cod in Table 5.1 of Jamiseon (2001). Average of annual range in temperatures interpreted from Table 7.2 and Fig. 7.11 for Bonavista Bay cod (see interpretive notes in Jamieson 2001), related to different age groups and depths of sampling. Note that strong salinity effects decouple oxygen isotope to temperature relationships in the upper ocean for this particu…
Gadus morhua	Jamieson 2001	url: http://hdl.handle.net/11375/12870	Wild	4.29	2680.01	2	-0.8			1.3	-18.5
Gadus morhua	Jamieson 2001	url: http://hdl.handle.net/11375/12870	Wild	4.29	144.111	2	-1			1.3	-19.2
Gadus morhua	Jamieson 2001	url: http://hdl.handle.net/11375/12870	Wild	4.29	3796.66	2	-0.1			1.3	-18.2
Gadus morhua	Jamieson 2001	url: http://hdl.handle.net/11375/12870	Wild	4.29	360.851	2	-1.9			1.3	-18.6
Gadus morhua	Jamieson 2001	url: http://hdl.handle.net/11375/12870	Wild	4.29	329.954	2	-2.3			1.3	-18.9
Gadus morhua	Jamieson 2001	url: http://hdl.handle.net/11375/12870	Wild	4.29	545.006	2	-0.8			1.3	-18.3
Gadus morhua	Jamieson 2001	url: http://hdl.handle.net/11375/12870	Wild	4.29	46.2973	2	-2.2			1.3	-19.9
Gadus morhua	Jamieson 2001	url: http://hdl.handle.net/11375/12870	Wild	4.29	1457.02	2	-1.7			1.3	-18.4
Gadus morhua	Jamieson 2001	url: http://hdl.handle.net/11375/12870	Wild	4.29	1299.55	2	-0.9			1.3	-18.3
Gadus morhua	Jamieson 2001	url: http://hdl.handle.net/11375/12870	Wild	4.29	22.749	4.5	-2.3			1.3	-18.9
Gadus morhua	Jamieson 2001	url: http://hdl.handle.net/11375/12870	Wild	4.29	23.7459	4.5	-3.5			1.3	-20.1
Gadus morhua	Jamieson 2001	url: http://hdl.handle.net/11375/12870	Wild	4.29	24.2552	4.5	-2.5			1.3	-19.2
Gadus morhua	Jamieson 2001	url: http://hdl.handle.net/11375/12870	Wild	4.29	24.7719	4.5	-2.9			1.3	-19.3
Gadus morhua	Jamieson 2001	url: http://hdl.handle.net/11375/12870	Wild	4.29	24.2552	4.5	-2.8			1.3	-19.3
Gadus morhua	Jamieson 2001	url: http://hdl.handle.net/11375/12870	Wild	4.29	26.3665	4.5	-2.2			1.3	-18.7
Gadus morhua	Jamieson 2001	url: http://hdl.handle.net/11375/12870	Wild	4.29	24.7719	4.5	-2.6			1.3	-18.8
Gadus morhua	Jamieson 2001	url: http://hdl.handle.net/11375/12870	Wild	4.29	23.7459	4.5	-2.3			1.3	-18.5
Gadus morhua	Jamieson 2001	url: http://hdl.handle.net/11375/12870	Wild	4.29	25.296	4.5	-1.9			1.3	-18.6
Gadus morhua	Jamieson 2001	url: http://hdl.handle.net/11375/12870	Wild	4.29	33.4396	4.5	-2.3			1.3	-18.2
Gadus morhua	Jamieson 2001	url: http://hdl.handle.net/11375/12870	Wild	4.29	36.0555	4.5	-1.8			1.3	-16.9
Gadus morhua	Jamieson 2001	url: http://hdl.handle.net/11375/12870	Wild	4.29	32.8063	4.5	-1.5			1.3	-18.2
Gadus morhua	Jamieson 2001	url: http://hdl.handle.net/11375/12870	Wild	4.29	38.1058	4.5	-1.8			1.3	-16.9
Gadus morhua	Jamieson 2001	url: http://hdl.handle.net/11375/12870	Wild	4.29	41.6958	4.5	-2.2			1.3	-18.1
Gadus morhua	Jamieson 2001	url: http://hdl.handle.net/11375/12870	Wild	4.29	0.833022	7	-4.7			1.3	-21.3
Gadus morhua	Jamieson 2001	url: http://hdl.handle.net/11375/12870	Wild	4.29	1.25814	7	-4.7			1.3	-21.1
Gadus morhua	Jamieson 2001	url: http://hdl.handle.net/11375/12870	Wild	4.29	1.55687	7	-3.5			1.3	-20.8
Gadus morhua	Jamieson 2001	url: http://hdl.handle.net/11375/12870	Wild	4.29	1.47813	7	-4.9			1.3	-20.9
Gadus morhua	Jamieson 2001	url: http://hdl.handle.net/11375/12870	Wild	4.29	2.08963	7	-3.5			1.3	-20.8
Gadus morhua	Jamieson 2001	url: http://hdl.handle.net/11375/12870	Wild	4.29	1.81002	7	-3.8			1.3	-20.8
Gadus morhua	Jamieson 2001	url: http://hdl.handle.net/11375/12870	Wild	4.29	2.85269	7	-4			1.3	-20.9
Gadus morhua	Jamieson 2001	url: http://hdl.handle.net/11375/12870	Wild	4.29	2.85269	7	-4.1			1.3	-20.8
Gadus morhua	Jamieson 2001	url: http://hdl.handle.net/11375/12870	Wild	4.29	4.08475	7	-3.2			1.3	-20.8
Gadus morhua	Jamieson 2001	url: http://hdl.handle.net/11375/12870	Wild	4.29	4.4003	7	-3.8			1.3	-20.7
Gadus morhua	Jamieson 2001	url: http://hdl.handle.net/11375/12870	Wild	4.29	5.08005	7	-3.6			1.3	-20.7
Gadus morhua	Jamieson 2001	url: http://hdl.handle.net/11375/12870	Wild	4.29	4.9039	7	-4			1.3	-20.8
Gadus morhua	Jamieson 2001	url: http://hdl.handle.net/11375/12870	Wild	4.29	5.63409	7	-3.6			1.3	-21
Gadus morhua	Jamieson 2001	url: http://hdl.handle.net/11375/12870	Wild	4.29	5.63409	7	-4.1			1.3	-21
Gadus morhua	Jamieson 2001	url: http://hdl.handle.net/11375/12870	Wild	4.29	7.08283	7	-3.2			1.3	-20.9
Gadus morhua	Chung et al. 2019	10.1038/s42003-018-0266-5	Reared	4.29	128	4	-1.94343			-0.153608	-19.5009	Data as reported in Chung et al. (2019) except for final 17 data from respirometry experiments without associated measurements of tissue carbon isotopic composition; for these animals, the mean tissue composition from the rest of the dataset is reported here.
Gadus morhua	Chung et al. 2019	10.1038/s42003-018-0266-5	Reared	4.29	154	4	-2.52751			-0.153608	-19.8176
Gadus morhua	Chung et al. 2019	10.1038/s42003-018-0266-5	Reared	4.29	166	4	-2.60152			-0.153608	-19.9437
Gadus morhua	Chung et al. 2019	10.1038/s42003-018-0266-5	Reared	4.29	133	4	-2.13196			-0.153608	-19.8022
Gadus morhua	Chung et al. 2019	10.1038/s42003-018-0266-5	Reared	4.29	144	4	-2.34996			-0.153608	-19.561
Gadus morhua	Chung et al. 2019	10.1038/s42003-018-0266-5	Reared	4.29	258.3	4	-2.24719			-0.153608	-20.2366
Gadus morhua	Chung et al. 2019	10.1038/s42003-018-0266-5	Reared	4.29	165.5	4	-2.0094			-0.223606	-19.8596
Gadus morhua	Chung et al. 2019	10.1038/s42003-018-0266-5	Reared	4.29	297.5	4	-2.48088			-0.223606	-20.5018
Gadus morhua	Chung et al. 2019	10.1038/s42003-018-0266-5	Reared	4.29	179.5	4	-1.98352			-0.223606	-20.2867
Gadus morhua	Chung et al. 2019	10.1038/s42003-018-0266-5	Reared	4.29	117.5	4	-2.14903			-0.223606	-20.0584
Gadus morhua	Chung et al. 2019	10.1038/s42003-018-0266-5	Reared	4.29	139.5	4	-2.09407			-0.223606	-20.0067
Gadus morhua	Chung et al. 2019	10.1038/s42003-018-0266-5	Reared	4.29	210	7	-2.90047			-0.231295	-19.7636
Gadus morhua	Chung et al. 2019	10.1038/s42003-018-0266-5	Reared	4.29	273	7	-2.86255			-0.231295	-21.7731
Gadus morhua	Chung et al. 2019	10.1038/s42003-018-0266-5	Reared	4.29	233	7	-2.46409			-0.231295	-21.1513
Gadus morhua	Chung et al. 2019	10.1038/s42003-018-0266-5	Reared	4.29	189	7	-2.33632			-0.231295	-20.0731
Gadus morhua	Chung et al. 2019	10.1038/s42003-018-0266-5	Reared	4.29	250.5	7	-2.53187			-0.231295	-20.3118
Gadus morhua	Chung et al. 2019	10.1038/s42003-018-0266-5	Reared	4.29	245.5	7	-3.57507			-0.133269	-19.15
Gadus morhua	Chung et al. 2019	10.1038/s42003-018-0266-5	Reared	4.29	192.5	7	-3.8404			-0.133269	-20.2694
Gadus morhua	Chung et al. 2019	10.1038/s42003-018-0266-5	Reared	4.29	111	7	-2.7994			-0.133269	-20.1765
Gadus morhua	Chung et al. 2019	10.1038/s42003-018-0266-5	Reared	4.29	112.5	7	-2.16192			-0.133269	-19.4438
Gadus morhua	Chung et al. 2019	10.1038/s42003-018-0266-5	Reared	4.29	182	7	-2.88799			-0.133269	-20.0852
Gadus morhua	Chung et al. 2019	10.1038/s42003-018-0266-5	Reared	4.29	167	7	-2.76147			-0.133269	-20.0278
Gadus morhua	Chung et al. 2019	10.1038/s42003-018-0266-5	Reared	4.29	231.5	7	-2.97352			-0.133269	-19.494
Gadus morhua	Chung et al. 2019	10.1038/s42003-018-0266-5	Reared	4.29	119	7	-2.73195			-0.133269	-19.5819
Gadus morhua	Chung et al. 2019	10.1038/s42003-018-0266-5	Reared	4.29	410	7	-3.21451			-0.133269	-20.6817
Gadus morhua	Chung et al. 2019	10.1038/s42003-018-0266-5	Reared	4.29	176	7	-2.93483			-0.133269	-19.9716
Gadus morhua	Chung et al. 2019	10.1038/s42003-018-0266-5	Reared	4.29	678	10	-2.94463			-0.27039	-21.6911
Gadus morhua	Chung et al. 2019	10.1038/s42003-018-0266-5	Reared	4.29	398.5	10	-2.88942			-0.27039	-20.2033
Gadus morhua	Chung et al. 2019	10.1038/s42003-018-0266-5	Reared	4.29	346.5	10	-3.04878			-0.27039	-20.4693
Gadus morhua	Chung et al. 2019	10.1038/s42003-018-0266-5	Reared	4.29	185	10	-3.3589			-0.27039	-21.8243
Gadus morhua	Chung et al. 2019	10.1038/s42003-018-0266-5	Reared	4.29	348	10	-2.96544			-0.27039	-21.1709
Gadus morhua	Chung et al. 2019	10.1038/s42003-018-0266-5	Reared	4.29	433	10	-3.48005			-0.27039	-20.507
Gadus morhua	Chung et al. 2019	10.1038/s42003-018-0266-5	Reared	4.29	401.5	10	-3.69313			-0.27039	-22.6913
Gadus morhua	Chung et al. 2019	10.1038/s42003-018-0266-5	Reared	4.29	419.5	10	-3.26259			-0.27039	-21.7534
Gadus morhua	Chung et al. 2019	10.1038/s42003-018-0266-5	Reared	4.29	175	10	-2.4547			-0.27039	-20.9541
Gadus morhua	Chung et al. 2019	10.1038/s42003-018-0266-5	Reared	4.29	258.5	10	-3.57055			-0.318853	-20.0181
Gadus morhua	Chung et al. 2019	10.1038/s42003-018-0266-5	Reared	4.29	286.5	10	-2.96275			-0.318853	-19.7141
Gadus morhua	Chung et al. 2019	10.1038/s42003-018-0266-5	Reared	4.29	346	10	-3.07482			-0.318853	-21.2293
Gadus morhua	Chung et al. 2019	10.1038/s42003-018-0266-5	Reared	4.29	129	10	-3.44401			-0.318853	-20.7725
Gadus morhua	Chung et al. 2019	10.1038/s42003-018-0266-5	Reared	4.29	226.5	10	-3.83249			-0.318853	-20.5471
Gadus morhua	Chung et al. 2019	10.1038/s42003-018-0266-5	Reared	4.29	175.5	10	-3.62911			-0.318853	-21.0529
Gadus morhua	Chung et al. 2019	10.1038/s42003-018-0266-5	Reared	4.29	279	10	-3.37264			-0.318853	-19.4619
Gadus morhua	Chung et al. 2019	10.1038/s42003-018-0266-5	Reared	4.29	128	10	-2.97731			-0.318853	-20.7289
Gadus morhua	Chung et al. 2019	10.1038/s42003-018-0266-5	Reared	4.29	180.5	10	-3.62996			-0.318853	-20.7661
Gadus morhua	Chung et al. 2019	10.1038/s42003-018-0266-5	Reared	4.29	174	10	-3.09168			-0.318853	-19.7141
Gadus morhua	Chung et al. 2019	10.1038/s42003-018-0266-5	Reared	4.29	202	14	-3.93024			-0.214107	-20.7034
Gadus morhua	Chung et al. 2019	10.1038/s42003-018-0266-5	Reared	4.29	125.5	14	-4.21587			-0.214107	-20.8905
Gadus morhua	Chung et al. 2019	10.1038/s42003-018-0266-5	Reared	4.29	151.5	14	-4.07859			-0.214107	-22.1028
Gadus morhua	Chung et al. 2019	10.1038/s42003-018-0266-5	Reared	4.29	141.5	14	-3.82264			-0.214107	-21.3197
Gadus morhua	Chung et al. 2019	10.1038/s42003-018-0266-5	Reared	4.29	423	14	-4.01571			-0.214107	-21.428
Gadus morhua	Chung et al. 2019	10.1038/s42003-018-0266-5	Reared	4.29	225	14	-3.55862			-0.214107	-21.2275
Gadus morhua	Chung et al. 2019	10.1038/s42003-018-0266-5	Reared	4.29	173.5	14	-4.30953			-0.214107	-21.6834
Gadus morhua	Chung et al. 2019	10.1038/s42003-018-0266-5	Reared	4.29	530	14	-4.09648			-0.214107	-22.5372
Gadus morhua	Chung et al. 2019	10.1038/s42003-018-0266-5	Reared	4.29	340	14	-3.83069			-0.214107	-22.5458
Gadus morhua	Chung et al. 2019	10.1038/s42003-018-0266-5	Reared	4.29	167.5	14	-4.21122			-0.214107	-20.6371
Gadus morhua	Chung et al. 2019	10.1038/s42003-018-0266-5	Reared	4.29	363.5	14	-3.43024			-0.214107	-20.8805
Gadus morhua	Chung et al. 2019	10.1038/s42003-018-0266-5	Reared	4.29	433	14	-3.30375			-0.214107	-21.1331
Gadus morhua	Chung et al. 2019	10.1038/s42003-018-0266-5	Reared	4.29	164.5	14	-4.07784			-0.214107	-21.0451
Gadus morhua	Chung et al. 2019	10.1038/s42003-018-0266-5	Reared	4.29	112	14	-4.42572			-0.313942	-22.1361
Gadus morhua	Chung et al. 2019	10.1038/s42003-018-0266-5	Reared	4.29	428.5	14	-4.29489			-0.313942	-21.5212
Gadus morhua	Chung et al. 2019	10.1038/s42003-018-0266-5	Reared	4.29	179.5	14	-3.94171			-0.313942	-21.2348
Gadus morhua	Chung et al. 2019	10.1038/s42003-018-0266-5	Reared	4.29	93.5	14	-4.27687			-0.313942	-20.3296
Gadus morhua	Chung et al. 2019	10.1038/s42003-018-0266-5	Reared	4.29	364	14	-4.49			-0.313942	-21.4605
Gadus morhua	Chung et al. 2019	10.1038/s42003-018-0266-5	Reared	4.29	367	4	-2.95183			-0.223606	-20.6606
Gadus morhua	Chung et al. 2019	10.1038/s42003-018-0266-5	Reared	4.29	332	4	-2.78149			-0.114685	-20.6606
Gadus morhua	Chung et al. 2019	10.1038/s42003-018-0266-5	Reared	4.29	279	4	-3.01178			-0.114685	-20.6606
Gadus morhua	Chung et al. 2019	10.1038/s42003-018-0266-5	Reared	4.29	406	4	-2.28022			-0.223606	-20.6606
Gadus morhua	Chung et al. 2019	10.1038/s42003-018-0266-5	Reared	4.29	418	7	-2.45535			-0.231295	-20.6606
Gadus morhua	Chung et al. 2019	10.1038/s42003-018-0266-5	Reared	4.29	371	7	-3.32362			-0.231295	-20.6606
Gadus morhua	Chung et al. 2019	10.1038/s42003-018-0266-5	Reared	4.29	338	7	-3.47435			-0.231295	-20.6606
Gadus morhua	Chung et al. 2019	10.1038/s42003-018-0266-5	Reared	4.29	377	7	-3.05225			-0.231295	-20.6606
Gadus morhua	Chung et al. 2019	10.1038/s42003-018-0266-5	Reared	4.29	710	7	-3.28378			-0.231295	-20.6606
Gadus morhua	Chung et al. 2019	10.1038/s42003-018-0266-5	Reared	4.29	783	10	-3.58088			-0.27039	-20.6606
Gadus morhua	Chung et al. 2019	10.1038/s42003-018-0266-5	Reared	4.29	654	10	-2.52712			-0.27039	-20.6606
Gadus morhua	Chung et al. 2019	10.1038/s42003-018-0266-5	Reared	4.29	523	10	-3.84365			-0.27039	-20.6606
Gadus morhua	Chung et al. 2019	10.1038/s42003-018-0266-5	Reared	4.29	620	10	-3.8698			-0.27039	-20.6606
Gadus morhua	Chung et al. 2019	10.1038/s42003-018-0266-5	Reared	4.29	631	14	-3.4888			-0.313942	-20.6606
Gadus morhua	Chung et al. 2019	10.1038/s42003-018-0266-5	Reared	4.29	597	14	-4.18071			-0.313942	-20.6606
Gadus morhua	Chung et al. 2019	10.1038/s42003-018-0266-5	Reared	4.29	305.5	14	-4.1122			-0.313942	-20.6606
Gadus morhua	Chung et al. 2019	10.1038/s42003-018-0266-5	Reared	4.29	398	14	-3.52725			-0.313942	-20.6606
Hoplostethus atlanticus	Trueman et al. 2013	10.1111/jfb.12267	Wild	4.05	3000	5.01818	-1.13909			1	-17.5	Mean otolith composition calculated form the average of reported, discontinuous spot sampling over otolith core to edge transect. Approximate adult mass from reported otolith size to body mass relationship; given the lack of reported uncertainty or validation data associated with this relationship, a single adult mass with uncertainty on the order of 1 kg is reported for all samples. Temperature …
Hoplostethus atlanticus	Trueman et al. 2013	10.1111/jfb.12267	Wild	4.05	3000	4.66133	-0.915333			1	-17.5
Hoplostethus atlanticus	Trueman et al. 2013	10.1111/jfb.12267	Wild	4.05	3000	5.42059	-1.40059			1	-17.5
Hoplostethus atlanticus	Trueman et al. 2013	10.1111/jfb.12267	Wild	4.05	3000	5.5925	-0.990833			1	-17.5
Hoplostethus atlanticus	Trueman et al. 2013	10.1111/jfb.12267	Wild	4.05	3000	4.66	-0.799375			1	-17.5
Hoplostethus atlanticus	Trueman et al. 2013	10.1111/jfb.12267	Wild	4.05	3000	6.1	-0.947059			1	-17.5
Kajikia albida	Wells et al. 2010	10.1016/j.fishres.2010.09.017	Wild	4.46		26	-5.06	-6.46	-4.54	1.5	-16.7	Mean and range for binned samples from four different regions. No estimate of individual or group body size from comparable regions. Marlin spend the majority of their time in surface waters of 22-28°C (e.g., Hooliahan et al. 2015; 10.1093/icesjms/fsv082). Ocean Biodiversity Information System records give a mean temperature of observation for this species of 25-26°C, roughly in agreement with th…
Kajikia albida	Wells et al. 2010	10.1016/j.fishres.2010.09.017	Wild	4.46		26	-4.75	-5.93	-3.85	1.5	-16.7
Kajikia albida	Wells et al. 2010	10.1016/j.fishres.2010.09.017	Wild	4.46		26	-4.68	-5.3	-4.13	1.5	-16.7
Lutjanus sebae	Stephenson et al. 2001	10.1111/j.1095-8649.2001.tb00503.x	Wild	3.86	2908.08	22.8	-3.83	-4.38	-3.15	1.4	-16.6	Mean of binned data from several different sites. Using measured rather than 'adjusted' measurements. Reported sea surface temperatures from MODIS agree well with available in situ data at fished depths. Body mass estimated from mean binned fork lengths using mass-length relationship from Stephensen and Mant (1999; ISBN: 0-7309-8449-4, url: https://www.frdc.com.au/project/1996-133, see Appendix 1…
Lutjanus sebae	Stephenson et al. 2001	10.1111/j.1095-8649.2001.tb00503.x	Wild	3.86	1868.66	23.7	-4.14	-4.88	-2.65	1.4	-16.6
Lutjanus sebae	Stephenson et al. 2001	10.1111/j.1095-8649.2001.tb00503.x	Wild	3.86	1426.13	24.5	-3.78	-4.45	-3.15	1.4	-16.6
Lutjanus sebae	Stephenson et al. 2001	10.1111/j.1095-8649.2001.tb00503.x	Wild	3.86	5237.98	24.5	-3.38	-3.64	-3.03	1.4	-16.6
Lutjanus sebae	Stephenson et al. 2001	10.1111/j.1095-8649.2001.tb00503.x	Wild	3.86	2820.88	24.5	-3.3	-3.77	-2.75	1.4	-16.6
Lutjanus sebae	Stephenson et al. 2001	10.1111/j.1095-8649.2001.tb00503.x	Wild	3.86	1351.29	25.8	-3.76	-4.18	-3.09	1.4	-16.6
Lutjanus sebae	Stephenson et al. 2001	10.1111/j.1095-8649.2001.tb00503.x	Wild	3.86	2395.75	25.8	-3.42	-4.29	-2.35	1.4	-16.6
Lutjanus sebae	Stephenson et al. 2001	10.1111/j.1095-8649.2001.tb00503.x	Wild	3.86	3818.59	25.8	-3.3	-3.99	-2.62	1.4	-16.6
Lutjanus sebae	Stephenson et al. 2001	10.1111/j.1095-8649.2001.tb00503.x	Wild	3.86	2769.41	26.4	-3.29	-3.81	-2.63	1.4	-16.6
Lutjanus sebae	Stephenson et al. 2001	10.1111/j.1095-8649.2001.tb00503.x	Wild	3.86	3106.3	26.4	-3.8	-4.66	-3.26	1.4	-16.6
Lutjanus sebae	Stephenson et al. 2001	10.1111/j.1095-8649.2001.tb00503.x	Wild	3.86	2943.46	26.4	-4.05	-5.22	-3.39	1.4	-16.6
Lutjanus sebae	Stephenson et al. 2001	10.1111/j.1095-8649.2001.tb00503.x	Wild	3.86	2473.88	26.6	-4.34	-5.21	-3.16	1.4	-16.6
Lutjanus sebae	Stephenson et al. 2001	10.1111/j.1095-8649.2001.tb00503.x	Wild	3.86	4327.08	26.6	-4.05	-4.95	-2.75	1.4	-16.6
Lutjanus sebae	Stephenson et al. 2001	10.1111/j.1095-8649.2001.tb00503.x	Wild	3.86	2002.46	26.9	-4.42	-5.07	-3.28	1.4	-16.6
Lutjanus sebae	Stephenson et al. 2001	10.1111/j.1095-8649.2001.tb00503.x	Wild	3.86	3256.07	26.9	-4.08	-4.71	-3.42	1.4	-16.6
Lutjanus sebae	Stephenson et al. 2001	10.1111/j.1095-8649.2001.tb00503.x	Wild	3.86	2364.97	26.9	-4.33	-5.13	-3.82	1.4	-16.6
Lutjanus sebae	Stephenson et al. 2001	10.1111/j.1095-8649.2001.tb00503.x	Wild	3.86	2786.5	27.2	-4.02	-4.62	-3.41	1.4	-16.6
Lutjanus sebae	Stephenson et al. 2001	10.1111/j.1095-8649.2001.tb00503.x	Wild	3.86	2701.78	27.2	-3.73	-4.59	-2.96	1.4	-16.6
Lutjanus sebae	Stephenson et al. 2001	10.1111/j.1095-8649.2001.tb00503.x	Wild	3.86	2735.46	28	-4	-4.47	-3.02	1.4	-16.6
Makaira nigricans	Wells et al. 2010	10.1016/j.fishres.2010.09.017	Wild	4.39		26	-5.37	-6.03	-4.54	1.5	-16.5	Mean and range for binned samples from four different regions. No estimate of individual or group body size from comparable regions. Marlin spend the majority of their time in surface waters of 22-28°C (e.g., Hooliahan et al. 2015; 10.1093/icesjms/fsv082). Ocean Biodiversity Information System records give a mean temperature of observation for this species of 25-26°C, roughly in agreement with th…
Makaira nigricans	Wells et al. 2010	10.1016/j.fishres.2010.09.017	Wild	4.39		26	-5.01	-5.73	-4.06	1.5	-16.5
Makaira nigricans	Wells et al. 2010	10.1016/j.fishres.2010.09.017	Wild	4.39		26	-4.46	-5.3	-3.6	1.5	-16.5
Makaira nigricans	Wells et al. 2010	10.1016/j.fishres.2010.09.017	Wild	4.39		26	-4.7	-5.16	-4.35	1.5	-16.5
Pagrus auratus	Edmonds et al. 1999	10.1111/j.1095-8649.1999.tb00676.x	Wild	3.47	1123.26	17.72	-3.6	-3.93	-3.34	1.5	-17.5	Mean and range of binned samples from many estuarine sampling locations. Two hypersaline locations are observed or expected to have large differences in isotopic endmember compositions that cannot be accurately estimated in the absence of in situ measurements (fields left blank). These data are included in Table S3 but excluded from plotting in Fig. 5 because they are unlikely to be representativ…
Pagrus auratus	Edmonds et al. 1999	10.1111/j.1095-8649.1999.tb00676.x	Wild	3.47	3327.6	17.79	-3.15	-3.16	-3.13	1.5	-17.5
Pagrus auratus	Edmonds et al. 1999	10.1111/j.1095-8649.1999.tb00676.x	Wild	3.47	7673	20.46	-2.81	-3.24	-2.41	1.5	-17.5
Pagrus auratus	Edmonds et al. 1999	10.1111/j.1095-8649.1999.tb00676.x	Wild	3.47	3675.61	20.46	-3.59	-3.95	-3.19	1.5	-17.5
Pagrus auratus	Edmonds et al. 1999	10.1111/j.1095-8649.1999.tb00676.x	Wild	3.47	1587.79	22.2	-2.92	-3.5	-2.28	1.5	-17.5
Pagrus auratus	Edmonds et al. 1999	10.1111/j.1095-8649.1999.tb00676.x	Wild	3.47	4158.17	24.09	-3.64	-4.1	-3.03	1.5	-17.5
Pagrus auratus	Edmonds et al. 1999	10.1111/j.1095-8649.1999.tb00676.x	Wild	3.47	1992.41	23.51	-3.32	-3.48	-3.18	1.5	-17.5
Pagrus auratus	Edmonds et al. 1999	10.1111/j.1095-8649.1999.tb00676.x	Wild	3.47	1134.43	23.26	-0.24	-0.42	0	1.5	-17.5
Pagrus auratus	Edmonds et al. 1999	10.1111/j.1095-8649.1999.tb00676.x	Wild	3.47	1490.01	23.26	0.12	-1.51	1.33	1.5	-17.5
Pagrus auratus	Edmonds et al. 1999	10.1111/j.1095-8649.1999.tb00676.x	Wild	3.47	3313.5	26.69	-3.72	-4.33	-2.63	1.5	-17.5
Pomatomus saltatrix	Edmonds et al. 1999	10.1111/j.1095-8649.1999.tb00676.x	Wild	4.5	311.686	17.72	-6.14	-6.92	-5.57			Mean and range of binned samples from many estuarine sampling locations. One hyposaline and six hypersaline locations are observed or expected to have large differences in isotopic endmember compositions that cannot be accurately estimated in the absence of in situ measurements (fields left blank). These data are included in Table S3 but excluded from plotting because they are unlikely to be repr…
Pomatomus saltatrix	Edmonds et al. 1999	10.1111/j.1095-8649.1999.tb00676.x	Wild	4.5	689.405	19.15	-4.41	-5.64	-3.16	1.5	-17.5
Pomatomus saltatrix	Edmonds et al. 1999	10.1111/j.1095-8649.1999.tb00676.x	Wild	4.5	643.658	19.79	-5.65	-6.93	-5.11	1.5	-17.5
Pomatomus saltatrix	Edmonds et al. 1999	10.1111/j.1095-8649.1999.tb00676.x	Wild	4.5	176	19.79	-6.05	-7.04	-5.31	1.5	-17.5
Pomatomus saltatrix	Edmonds et al. 1999	10.1111/j.1095-8649.1999.tb00676.x	Wild	4.5	239.034	19.79	-6.56	-6.92	-5.98	1.5	-17.5
Pomatomus saltatrix	Edmonds et al. 1999	10.1111/j.1095-8649.1999.tb00676.x	Wild	4.5	750.729	20.46	-4.85	-5.99	-3.25	1.5	-17.5
Pomatomus saltatrix	Edmonds et al. 1999	10.1111/j.1095-8649.1999.tb00676.x	Wild	4.5	742.42	20.74	-5.08	-6.75	-3.1	1.5	-17.5
Pomatomus saltatrix	Edmonds et al. 1999	10.1111/j.1095-8649.1999.tb00676.x	Wild	4.5	538.828	22.2	-4.92	-7.12	-2.66	1.5	-17.5
Pomatomus saltatrix	Edmonds et al. 1999	10.1111/j.1095-8649.1999.tb00676.x	Wild	4.5	496.482	22.2	-4.71	-5.48	-3.9	1.5	-17.5
Pomatomus saltatrix	Edmonds et al. 1999	10.1111/j.1095-8649.1999.tb00676.x	Wild	4.5	3428.44	24.09	-3.78	-4.79	-2.78
Pomatomus saltatrix	Edmonds et al. 1999	10.1111/j.1095-8649.1999.tb00676.x	Wild	4.5	2384.5	24.09	-3.46	-4.58	-1.15
Pomatomus saltatrix	Edmonds et al. 1999	10.1111/j.1095-8649.1999.tb00676.x	Wild	4.5	1646.58	24.09	-3.5	-4.6	-2.37
Pomatomus saltatrix	Edmonds et al. 1999	10.1111/j.1095-8649.1999.tb00676.x	Wild	4.5	1976.06	24.09	-3.25	-4.82	0.13
Pomatomus saltatrix	Edmonds et al. 1999	10.1111/j.1095-8649.1999.tb00676.x	Wild	4.5	561.301	23.69	-3.03	-4.3	-1.54
Pomatomus saltatrix	Edmonds et al. 1999	10.1111/j.1095-8649.1999.tb00676.x	Wild	4.5	634.758	23.69	-3.02	-4.55	-1.6
Sciaenops ocellatus	Nelson et al. 1999	10.3354/ab00354	Reared	3.74	58.071	17.5	-2.9	-3.25	-2.3	-3.8	-19.6	Mean and range of binned samples from rearing experiment with different dietary compositions and temperatures. There is a discrepancy between the plotted temperatures and reported values in the text; the reported text value is used for the full year experiments, and temperature for the shorter experiments estimated from the ratio of full-year to part-year temperatures and the annual mean temperat…
Sciaenops ocellatus	Nelson et al. 1999	10.3354/ab00354	Reared	3.74	182.07	19.4	-3	-3.55	-2.6	-3.8	-19.6
Sciaenops ocellatus	Nelson et al. 1999	10.3354/ab00354	Reared	3.74	51.0944	17.5	-1.7	-2.2	-1.25	-3.8	-17.5
Sciaenops ocellatus	Nelson et al. 1999	10.3354/ab00354	Reared	3.74	164.658	19.4	-1.75	-2.3	-1.2	-3.8	-17.5
1 Trophic level is estimated from the FishBase database (Froese and Pauly 2022; url: www.fishbase.org) as described in Text S5.1. Pomatomus saltatrix is missing from the Ecology table of downloadable version of FishBase; for this species only, trophic level was taken from the online FishBase interface where it was reported.
2 δ13CDIC is reported as measured in associated studies, or estimated from observational databases with local spatial and depth coverage. These onbservations and database-derived estimates are consistent with calculated isotopic composition resulting from correlations of DIC and phosphate (Text S5.2). Thus the latter estimates could be systematically substituted for incomplete observations.
3 The composition of tissue or dietary organic matter, δ13Com, is tabulated as reported in the underlying references or based on other literature estimates. The source of each value is provided in the Notes column, and includes either measured tissue or approximated dietary values based on measured tissues of prey species. See Text S2.4 and Text S5.1 for details of how the organic matter composit…
