# Supplementary material for: Hypoxia traits imprinted in otolith δ13C from individual to global scales
Source: Sci Rep. 2025 Jan 2;15:279. doi: 10.1038/s41598-024-82518-0 (PMC11696016; doi:10.1038/s41598-024-82518-0)
Supplement: Supplementary file 4 — Supplementary Table S3. [file 41598_2024_82518_MOESM4_ESM.xlsx]

## Sheet: Sheet1
Table S3. Hypoxia thresholds from otoliths and biogeography.
	Water1	Otolith-derived2		O2-derived3		Resting or	Notes
Species	PCw (µatm)	PCmet/PCw (atm)	POw (atm)	POw (atm)	Vh· SMS (atm) & Eo (eV)	active
Arripis trutta	550	4.8 (2.1 to 15.6)	0.15 (0.06 to 0.50)	0.17 (0.17 to 0.17)	0.17 & 0.00	Active	These were juvenile animals that were wild caught and then reared for a short period–the otolith-derived estimates may represent some mixture of active and resting state, but are compared to biogeography-based oxygen thresholds (i.e., for active animals). PCw estimated using the ocean pH to pCO2 correlation from reported pH 7.8 to 8.1 (Kalish 1991a), assuming average pH 7.9 based on description o…
Conger conger	370	3.5 (2.3 to 5.6)	0.07 (0.05 to 0.11)	0.07 (0.06 to 0.09)	0.05 & 0.75	Active	For this and other datasets of species often observed within 50 m of the surface (based on OBIS), PCw is estimated to be in equilibrium with the atmospheric marine boundary layer circa the early 2000s, ~370 µatm. While location and time specific values could be more precisely estimated, variations on the order of 10-20 µatm make little difference to Fig. 6 and related results. Zero of 4 (0% of to…
Dissostichus eleginoides	550	2.6 (1.0 to 6.3)	0.09 (0.04 to 0.22)	0.12 (0.11-0.12)	0.21 & 0.33	Active	Based on climatological pCO2 sections, both collection locations in Ashford and Jones (2007) are well approximated by PCw = 550 µatm. Three of 43 (7% of total) samples were unconstrained.
Epinephelus multinotatus	370	7.9 (5.5 to 11.6)	0.15 (0.10 to 0.22)	0.15 (0.13 to 0.16)	0.08 & 0.40	Active	Assumed PCw ~ 370 µatm; see more detailed notes for Conger conger. Zero of 14 (0% of total) samples were unconstrained.
Gadus macrocephalus	400	1.8 (1.0 to 3.5)	0.05 (0.03 to 0.09)	0.05 (0.05 to 0.05)	0.17 & 0.58	Active	PCw from assumptions used in other Pacific cod analyses in this work. Zero of 39 (0% of total) averages across samples from the same indiviudal were unconstrained.
Gadus morhua	370	4.1 (1.6 to 7.8)	0.09 (0.04 to 0.18)	0.09 (0.08 to 0.10)	0.14 & 0.28	Active	PCw from assumptions used in other Atlantic cod analyses in this work. Three of 49 (6% of total) samples were unconstrained.
Gadus morhua	370	2.1 (1.25 to 7.8)	0.05 (0.03 to 0.18)	0.05 (0.04 to 0.06)	0.06 & 0.35	Resting	PCw from assumptions used in other Atlantic cod analyses in this work. Zero of 98 (0% of total) samples were unconstrained.
Hoplostethus atlanticus	420	2.0 (1.8 to 2.5)	0.05 (0.05 to 0.07)	0.06 (0.06 to 0.07)	0.10 & 0.35	Active	Based on climatological pCO2 sections, collection location in Trueman et al. (2013) is well approximated by PCw = 420 µatm. Zero of 6 (0% of total) averages across samples from the same indiviudal were unconstrained.
Lutjanus sebae	370	7.1 (4.2 to 11.7)	0.14 (0.08 to 0.22)	0.10 (0.08 to 0.12)	0.05 & 0.53	Active	Assumed PCw ~ 370 µatm; see more detailed notes for Conger conger. One of of 19 (5% of total) sample was unconstrained.
Pagrus auratus	370	3.3 (0.8 to 5.8)	0.06 (0.01 to 0.12)	0.07 (0.07 to 0.08)	0.07 & 0.07	Active	Assumed PCw ~ 370 µatm; see more detailed notes for Conger conger. Zero of 10 (0% of total) regional means were unconstrained.
Pomatomus saltatrix	370	5.4 (2.8 to 11.7)	0.11 (0.05 to 0.24)	0.14 (0.13 to 0.15)	0.12 & 0.16	Active	Assumed PCw ~ 370 µatm; see more detailed notes for Conger conger. Seven of 15 (47% of total) regional means were excluded from the analysis because they came from hypo- or hypersaline estuarine environments for which isotopic endmembers were not constrainable (see Notes in SM, Table S2). Zero of 8 (0%) of remaining regional means were excluded from the analysis for having unconstrained internal …
Sciaenops ocellatus	1400	0.6 (0.5 to 0.8)	0.05 (0.04 to 0.06)	0.05 (0.05 to 0.05)	0.04 & 0.19	Resting	Measured δ13CDIC was substantially depleted relative to local seawater (-3.8‰ vs. ~0‰; Nelson et al. 1999). The ocean correlation of pCO2 to δ13CDIC is generally from much less depeleted DIC, but extrapolating that to PCw ~ 1400 µatm is consistent with independent correlations in estuaries (e.g., Ctotovicz et al. 2019; https://doi.org/10.1016/j.ecss.2019.02.048) as well as the high levels typical…
1 Values of PCw are estimated as described in the notes. Larger differences from atmospheric equilibrium are usually observed with increaseing depth, in estuarine or brackish systems, and particularly with rearing conditions.
2 Otolith-derived hypoxia thresholds (POw) are specific to the (measured or estimated) in situ temperature and PCw from which animals were sampled, which differs across the species considered here. Hypoxia thresholds are calculated using Equations 1.2.6 and 1.2.9 (Q(T) varies, but is usually between 0.015 and 0.02). Unconstrained values of PCmet/PCw (see SM Text 6.2) are not included in averages …
3 O2-derived hypoxia thresholds (POw) are generated from hypoxia traits fit to the species-wide biogeographic distributions of wild (active) animals (Penn and Deutsch 2024) or experimental respirometry of resting animals (Deutsch et al. 2020). Traits are reported here referenced to a temperature of 15 °C, and the resulting hypoxia threshold rescaled for comparison to otolith-derived estimates at …
